# Supplementary material for: The APSES Transcription Factor SsStuA Regulating Cell Wall Integrity Is Essential for Sclerotia Formation and Pathogenicity in Sclerotinia sclerotiorum
Source: J Fungi (Basel). 2024 Mar 22;10(4):238. doi: 10.3390/jof10040238 (PMC11051248; doi:10.3390/jof10040238)
Supplement: Supplementary file 1 [file jof-10-00238-s001.zip]

Archive with 1 entries (1 files):
- jof-2902875-supplementary.pdf
